# Supplementary material for: Mutational pattern off homologous recombination repair (HRR)‐related genes in upper tract urothelial carcinoma
Source: Cancer Med. 2023 Jun 30;12(14):15304–16. doi: 10.1002/cam4.6175 (PMC10417099; doi:10.1002/cam4.6175)
Supplement: Supplementary file 6 — Table S2. [file CAM4-12-15304-s003.xlsx]

## Sheet: Sheet1
Sample	number
wt01	1
wt02	1
wt03	1
wt04	1
wt05	2
wt06	2
wt07	2
wt08	2
wt09	2
wt10	2
wt11	2
wt12	2
wt13	2
wt14	3
wt15	4
wt16	4
wt17	4
wt18	4
wt19	4
wt20	4
wt21	4
wt22	4
wt23	5
wt24	5
wt25	5
wt26	5
wt27	5
wt28	5
wt29	5
wt30	5
wt31	5
wt32	5
wt33	6
wt34	6
wt35	6
wt36	6
wt37	6
wt38	6
wt39	6
wt40	6
wt41	6
wt42	6
wt43	7
wt44	7
wt45	7
wt46	7
wt47	7
wt48	7
wt49	7
wt50	7
wt51	7
wt52	8
wt53	8
wt54	8
wt55	8
wt56	8
wt57	8
wt58	8
wt59	9
wt60	9
wt61	9
wt62	9
wt63	9
wt64	9
wt65	9
wt66	10
wt67	10
wt68	10
wt69	10
wt70	11
wt71	11
wt72	11
wt73	11
wt74	12
wt75	12
wt76	12
wt77	12
wt78	12
wt79	12
wt80	12
wt81	13
wt82	13
wt83	14
wt84	14
wt85	14
wt86	14
wt87	14
wt88	15
wt89	15
wt90	15
wt91	15
wt92	15
wt93	16
wt94	16
wt95	16
wt96	16
wt97	17
wt98	17
wt99	17
wt100	18
wt101	19
wt102	19
wt103	19
wt104	20
wt105	22
wt106	23
wt107	24
wt108	27
wt109	29
wt110	30
wt111	31
wt112	35
wt113	37
wt114	46
wt115	51
wt116	62
wt117	115
wt118	0
wt119	0
wt120	0
wt121	0
wt122	0
wt123	0
mut1	5
mut2	6
mut3	6
mut4	7
mut5	8
mut6	8
mut7	8
mut8	9
mut9	10
mut10	11
mut11	11
mut12	11
mut13	11
mut14	11
mut15	12
mut16	12
mut17	13
mut18	14
mut19	14
mut20	14
mut21	14
mut22	15
mut23	15
mut24	15
mut25	15
mut26	15
mut27	15
mut28	16
mut29	17
mut30	17
mut31	18
mut32	18
mut33	18
mut34	20
mut35	20
mut36	21
mut37	22
mut38	22
mut39	23
mut40	25
mut41	26
mut42	28
mut43	28
mut44	30
mut45	32
mut46	32
mut47	33
mut48	36
mut49	36
mut50	37
mut51	37
mut52	40
mut53	40
mut54	42
mut55	50
mut56	51
mut57	51
mut58	51
mut59	57
mut60	62
mut61	68
mut62	69
mut63	73
mut64	76
mut65	77
mut66	78
mut67	78
mut68	96
mut69	109
mut70	115
mut71	135
mut72	184
mut73	333
mut74	463
